# Supplementary material for: Genome-wide profiling reveals functional diversification of ∆FosB gene targets in the hippocampus of an Alzheimer's disease mouse model
Source: PLoS One. 2018 Feb 6;13(2):e0192508. doi: 10.1371/journal.pone.0192508 (PMC5800686; doi:10.1371/journal.pone.0192508)
Supplement: S1 Table — ∆FosB ChIP-seq enrichment data were analyzed, as described in the Methods, to generate lists of genes putatively bound by ∆FosB in either APP mice, NTG mice, or in both genotypes. Lists of genes for each genotype, or shared between the genotypes, can be found on individual tabs within the file. (XLSX) [file pone.0192508.s002.xlsx]

## Sheet: NTG dFosB targets
Gene Symbol	Accession Number	Additional Accession Numbers
Abcc4	NM_001163675	NM_001163676	NM_001033336
Abcc6	NM_018795
Abhd8	NM_022419
Abl2	NM_009595
Ablim1	NM_178688
Acad9	NM_172678
Actn1	NM_134156
Actn4	NM_021895
Adra2c	NM_007418
Aff2	NM_008032
Agbl4	NM_001048189	NM_030231
Ahcyl2	NM_001171000	NM_021414
AI414108	NR_027907
Ajap1	NM_001099299
Akap12	NM_031185
Akap6	NM_198111
Aldh1a1	NM_013467
Amd1	NM_009665
Amd2	NM_007444
Angel2	NM_001199020	NM_021421	NR_037578	NR_037579
Ank1	NM_031158	NM_001110783
Ankle1	NM_172756
Ap1ar	NM_145964
Apbb2	NM_009686	NM_001201413	NM_001201415	NM_001201414
Appbp2	NM_025825
Arf6	NM_007481
Arfgef1	NM_001102430
Arhgef18	NM_133962
Astn2	NM_207109	NM_019514
Atcay	NM_178662
Atoh7	NM_016864
Atp6v0d2	NM_175406
Atp9b	NM_015805	NM_001201569
Atxn1	NM_009124	NM_001199305	NM_001199304
Auts2	NM_177047
Baiap2	NM_130862	NM_001037754	NM_001037755
Bbs9	NM_178415	NM_181316
Bend5	NM_026279	NR_033793
Braf	NM_139294
Btbd9	NM_027060	NM_172618
Btg1	NM_007569
C2cd4b	NM_001081314
Cadps2	NM_001252105	NM_001252106	NM_001252110	NM_153163	NM_001252107	NM_001252108
Camk1d	NM_177343
Car6	NM_009802
Cbara1	NM_144822
Ccdc79	NM_180958
Ccnj	NM_172839
Ccnk	NM_009832
Cd2	NM_013486
Cd209f	NM_026956
Cdc14a	NM_001080818	NM_001173553
Cdc26	NM_139291
Cdc40	NM_027879
Cdh2	NM_007664
Cdh26	NM_198656
Cdk5rap2	NM_145990
Ceacam-ps1	NR_003247
Cep152	NM_001081091
Chat	NM_009891
Chi3l4	NM_145126
Chl1	NM_007697
Chm	NM_018818
Chmp6	NM_001085498
Cldn14	NM_019500
Clec11a	NM_009131
Clec3a	NM_001007223
Clec4a2	NM_011999	NM_001170333	NM_001170332
Clec4b2	NM_001004159
Cnih3	NM_001160212	NM_001160211	NM_028408
Cntnap5a	NM_001077425
Cobl	NM_172496
Col14a1	NM_181277
Col24a1	NM_027770
Copb1	NM_033370
Cops8	NM_133805
Cox15	NM_144874
Cpa6	NM_177834
Crp	NM_007768
Csf2ra	NM_009970
Ctnnd2	NM_008729
Cutc	NM_001113562	NM_025530
Cyp4a10	NM_010011
Cypt12	NM_029289
Cypt14	NM_001191032
Cyr61	NM_010516
D3Ertd254e	NM_001101478
Daam1	NM_026102	NM_172464
Dab2ip	NM_001114124	NM_001114125
Dars	NM_177445	NM_145507
Dcaf12	NM_026893
Dcdc2a	NM_001195617	NM_177577
Dda1	NM_025600
Dennd1b	NM_181347	NM_001166501
Diap2	NM_172493
Diap3	NM_019670
Dmd	NM_007868
Dnahc6	NM_001164669
Dock2	NM_033374
Dock3	NM_153413
Dsg1a	NM_010079
Dusp23	NM_026725
Dux	NM_001081954
Dync1li2	NM_001013380
Dysf	NM_021469	NM_001077694
E2f5	NM_007892
Ednrb	NM_007904	NM_001136061
Efcab1	NM_025769	NM_145549
Efhb	NM_172497
Eif3k	NM_028659
Eltd1	NM_133222
Emilin2	NM_145158
Eml6	NM_146016
Enox1	NM_001253759	NM_172813
Entpd4	NM_026174
Entpd7	NM_053103
Epas1	NM_010137
Epha4	NM_007936
Ephb1	NM_001168296	NM_173447
Erg	NM_133659
Eya2	NM_010165
Fads1	NM_146094
Fam122a	NM_026520
Fam13c	NM_024244	NM_001143776	NM_001143777
Fam155a	NM_173446
Fam169b	NM_001013811
Fam172a	NM_001163419	NM_001163420	NR_028109	NM_138312
Fam190a	NM_001164316	NM_183310
Fam196b	NM_001025382
Fam49a	NM_029758	NM_001146119
Farp1	NM_134082
Ferd3l	NM_033522
Fez1	NM_183171
Fgf7	NM_008008
Fgfr2	NM_010207	NM_201601
Flrt3	NM_178382	NM_001172160
Fmn2	NM_019445
Fndc3b	NM_173182
Foxe1	NM_183298
Frmpd4	NM_001033330
Fundc1	NM_028058
Gabra2	NM_008066
Gabra5	NM_176942
Gabrg3	NM_008074
Gabrr2	NM_008076
Galntl6	NM_175032
Gan	NM_001081151
Gas7	NM_001109657	NM_008088
Gatsl2	NM_030719
Gcm1	NM_008103
Gm11110	NR_033508
Gm11541	NM_001007584
Gm12295	NR_040280
Gm13152	NM_001039209
Gm13944	NR_040368
Gm14812	NR_033544
Gm15663	NR_038032
Gm1574	NM_001005422
Gm15915	NR_038017
Gm16157	NR_040340	NR_040341
Gm16677	NR_045091
Gm17296	NM_001159907
Gm19276	NR_040357
Gm4070	NM_001243039	NM_001243040
Gm4489	NR_027637
Gm4981	NM_001034869
Gm5148	NM_198657
Gm6402	NR_030688
Gm6602	NR_045362
Gm6642	NR_033643
Gm6994	NR_033141
Gm8580	NR_027478
Gnai2	NM_008138
Gnb1	NM_008142	NM_001160017	NM_001160016
Golga7	NM_020585	NM_001042484
Gp1bb	NM_010327	NM_001001999
Gpc3	NM_016697
Gpc5	NM_175500
Gpr151	NM_181543
Gpr88	NM_022427
Gprin3	NM_183183
Grhl1	NM_145890	NM_001161406
Grid2	NM_008167
Grin2b	NM_008171
Grip2	NM_001159507
Gvin1	NM_029000	NM_001039160
Hal	NM_010401
Hapln1	NM_013500
Hcn1	NM_010408
Hiatl1	NM_001083901	NM_133680
Hivep3	NM_010657
Hrh2	NM_008286	NM_001010973
Hs6st3	NM_015820
Iffo2	NM_183148
Ifnar2	NM_001110498	NM_010509
Iglon5	NM_001164518
Igsf3	NM_207205
Igsf5	NM_001177887	NM_001177886	NM_028078
Igsf9b	NM_001033323	NM_001129787
Il1rapl1	NM_001160403
Il33	NM_001164724	NM_133775
Irak4	NM_029926
Irf2bp2	NM_001164598
Irs2	NM_001081212
Isx	NM_027837
Itga2	NM_008396
Itgb3bp	NM_026348
Izumo3	NM_027034
Kcnb2	NM_001098528
Kcnh7	NM_133207
Kera	NM_008438
Kif13a	NM_010617
Kif16b	NM_001081133
Kif6	NM_177052
Klf11	NM_178357
Klhl1	NM_053105
Krtap7-1	NM_027771
L3mbtl3	NM_172787
Lactb2	NM_145381
Lactbl1	NM_001243262
Lca5	NM_029434	NM_027448
Lce1d	NM_027137
Lce1e	NM_026811
Limch1	NM_001001980
LOC626082	NR_040557
Lonp2	NM_001168591	NM_025827
Lonrf1	NM_001081150
Lphn3	NM_198702
Lta4h	NM_008517
Macrod2	NM_001013802
Maf	NM_001025577
Mal	NM_010762	NM_001171187
Mamdc2	NM_174857
Map4k1	NM_008279
March4	NM_001045533
Mbd2	NM_010773
Mbtd1	NM_134012
Mcee	NM_028626
Mdga2	NM_207010	NM_001193266
Megf6	NM_001162977
Megf9	NM_172694
Mier1	NM_001039081	NM_027696
Mir101c	NR_039546
Mir124a-2	NR_029814
Mir1907	NR_035444
Mir1963	NR_035489
Mir3107	NR_037293
Mir350	NR_029775
Mir486	NR_030254
Mir717	NR_030497
Mnd1	NM_029797
Morn1	NM_001081100
Mphosph10	NM_026483
Mrpl13	NM_026759
Mrpl34	NM_053162
Mrps5	NM_029963
Mtbp	NM_001168250	NM_134092
Mum1l1	NM_001164630	NM_175541	NM_001164633	NM_001164632	NM_001164631
Mup5	NM_008649
Myo1d	NM_177390
Myo9a	NM_173018
Myocd	NM_145136	NM_146386
Nav2	NM_001111016
Nckap5	NM_172484	NM_176957	NM_001081756
Nedd9	NM_001111324
Nell2	NM_016743
Nemf	NM_025441
Nfatc1	NM_198429	NM_001164110	NM_001164109	NM_001164112	NM_001164111	NM_016791
Nfia	NM_001122952
Nlrp5	NM_011860	NM_001039143
Nobox	NM_130869
Nol4	NM_199024	NM_001161483
Nomo1	NM_153057
Nrg2	NM_001167891
Nrp2	NM_001077406	NM_001077407	NM_001077405	NM_010939	NM_001077404	NM_001077403
Ntn4	NM_021320
Nup153	NM_175749
Odc1	NM_013614
Odz2	NM_011856
Odz4	NM_011858
Olah	NM_145921
Olfr266	NM_146489
Olfr315	NM_146538
Olfr582	NM_147053
Olfr736	NM_146666
Oxr1	NM_001130166
Pappa	NM_021362
Pard3b	NM_001081050
Pax5	NM_008782
Pcbd1	NM_025273
Pcdh20	NM_178685
Pcdh9	NM_001081377
Pde7b	NM_013875
Peg3	NM_008817
Pex10	NM_001042407
Pex11c	NM_026951
Pgcp	NM_176073	NM_018755
Pgpep1l	NM_030101
Pik3ip1	NM_178149
Pikfyve	NM_011086
Pip5k1b	NM_008846
Pisd-ps1	NR_003517
Pisd-ps3	NR_003518
Pja1	NM_001083110
Pkd1l2	NM_029686
Plcxd3	NM_177355
Pld5	NM_176916
Plk2	NM_152804
Pole4	NM_025882
Ppfia2	NM_001205341	NM_177373
Pphln1	NM_146062	NM_001083114	NM_175363
Prickle2	NM_001134461	NM_001081146
Prkg1	NM_011160	NM_001013833
Prl8a6	NM_011167
Prpf4	NM_027297
Prrx1	NM_175686	NM_011127	NM_001025570
Pth2r	NM_139270
Ptpn14	NM_008976
Ptprt	NM_021464
Pura	NM_008989
Pus7l	NM_172437
Qrfpr	NM_198192
Rad51l1	NM_009014
Ranbp17	NM_023146
Rap1gds1	NM_145544	NM_001040690
Rapgef5	NM_175930
Rbmxl2	NM_029660
Rcvrn	NM_009038
Reg1	NM_009042
Reln	NM_011261
Rer1	NM_026395
Rhbdl3	NM_139228
Rims1	NM_183018	NM_053270	NM_001012625	NM_001012624	NM_001012623
Rnf113a2	NM_025525
Rnf19a	NM_013923
Rpl14	NM_025974
Rps6kc1	NM_178775
Rsf1	NM_001081267
Ryr1	NM_009109
Sbf2	NM_177324
Scara5	NM_001168318	NM_028903
Sdk1	NM_177879
Sema3a	NM_001243072	NM_001243073	NM_009152
Senp5	NM_177103
Senp8	NM_001172071	NM_001172070	NM_001172069	NM_027838	NM_001172068
Sept5	NM_213614
Serpina7	NM_177920
Serpinb6d	NM_001076790
Setd3	NM_028262
Sfrp1	NM_013834
Sfrp2	NM_009144
Sgcz	NM_145841
Shank1	NM_001034115
Shank2	NM_001113373
Shc3	NM_009167
Shc4	NM_199022
Slc14a2	NM_207651	NM_030683
Slc18a3	NM_021712
Slc19a3	NM_030556
Slc22a5	NM_011396
Slc22a6	NM_008766
Slc25a13	NM_015829	NM_001177572
Slc25a33	NM_027460
Slc2a7	NM_001085529
Slc41a3	NM_027868
Slc45a1	NM_173774
Slc7a11	NM_011990
Smad5	NM_001164042	NM_001164041	NM_008541
Smarca5-ps	NR_002888
Smc2	NM_008017
Smc5	NM_001252684	NM_153808	NM_001252685
Smo	NM_176996
Smok2b	NM_001167913
Sntn	NM_177624
Snx29	NM_028964
Soat1	NM_009230
Sorbs2	NM_001205219	NM_172752
Sp110	NM_030194	NM_175397
Sp140	NM_001013817
Spag17	NM_028892
Spata13	NM_001033272
Spata16	NM_027583	NM_029150
Spdya	NM_001142631	NM_029254
Sphk1	NM_001172475	NM_001172473	NM_001172472
Spink14	NM_001039218
Spink5	NM_001081180
Srrm2	NM_175229
Sstr4	NM_009219
St6galnac3	NM_011372
Stim1	NM_009287
Stxbp4	NM_011505
Syn2	NM_013681	NM_001111015
Synpo2	NM_080451
Syt1	NM_001252341	NM_001252342	NM_009306
Taar8b	NM_001010837
Taf5	NM_177342
Tal2	NM_009317
Tarsl2	NM_172310
Tbca	NM_009321
Tbl1x	NM_020601
Tcerg1	NM_001039474
Tcf12	NM_001253862	NM_011544	NM_001253865
Tcp10a	NM_011553
Tcp10c	NM_001167578
Tdp1	NM_028354
Thbd	NM_009378
Thrb	NM_001113417
Thsd7b	NM_172485
Tlr11	NM_205819
Tmem117	NM_178789
Tmem159	NM_145586
Tmem232	NM_001008973
Tmem52	NM_001253856	NM_001253858	NM_027161
Tmem63c	NM_172583
Tmem90b	NM_001085521
Tmtc2	NM_177368
Tmx3	NM_198295
Tnfsf9	NM_009404
Tpk1	NM_013861
Tprgl	NM_026388
Traf3ip2	NM_134000
Tril	NM_025817
Trim33	NM_053170	NM_001079830
Trmt61b	NR_015549	NR_027952
Trpc7	NM_012035
Trps1	NM_032000
Tulp4	NM_001103181
Uaca	NM_028283
Ugt2b36	NM_001029867
Unk	NM_172569
Ushbp1	NM_181418
Usp29	NM_021323
Usp43	NM_173754
Utp18	NM_001013375
Vav3	NM_146139	NM_020505
Vgf	NM_001039385
Vmn1r167	NM_001101562
Vmn1r2	NM_001167534
Vmn1r3	NM_001167535
Vmn1r31	NM_001166729
Vmn2r15	NM_001104626
Vmn2r16	NM_001104627
Vmn2r98	NM_001104550
Wasf1	NM_031877
Wbscr17	NM_145218
Wdfy3	NM_172882
Wdr16	NM_027963
Wdr78	NM_146254
Wwox	NM_019573
Xkr9	NM_001011873
Yaf2	NR_028315	NM_024189
Zc3h7b	NM_001081016
Zcrb1	NM_026025
Zdbf2	NM_028673
Zdhhc2	NM_178395
Zfp120	NM_023266	NM_181266
Zfp169	NM_001164575	NM_026450	NM_001164576
Zfp207	NM_001130170	NM_001130171	NM_011751	NM_001130169	NR_045038
Zfp330	NM_145600
Zfp385b	NM_001113400	NM_001113399	NM_178723
Zfp438	NM_178722
Zfp661	NM_028141	NM_001111029
Zfp799	NM_177359
Zfp871	NM_172458
Zfr2	NM_001034895
1110059M19Rik	NM_026841
1500017E21Rik	NR_033510
1600021P15Rik	NM_177718
1700019B03Rik	NM_029598
1700028M03Rik	NR_036591
1700084J12Rik	NR_033608
1700106N22Rik	NM_028576
1810020D17Rik	NM_001177947	NM_001177946	NM_001177945	NM_183251
1810022K09Rik	NM_001099674
2010300C02Rik	NM_028096
2310001H18Rik	NM_001254725
2410076I21Rik	NM_028598
2610021K21Rik	NM_030172
2610100L16Rik	NR_033490
2700054A10Rik	NR_045436	NR_045437
2700081L22Rik	NR_045175
2900006K08Rik	NM_028377
3930402G23Rik	NR_030715
4632415K11Rik	NM_028883
4921515E04Rik	NR_045711
4921525B02Rik	NR_045148
4930413E15Rik	NR_040694
4930465K10Rik	NR_027978
4930468A15Rik	NM_001201395
4930474G06Rik	NR_045398
4930509J09Rik	NR_040547
4930513D17Rik	NR_045416
4930513O06Rik	NM_029174
4930525F21Rik	NM_029455
4930545H06Rik	NR_045357
4930563F08Rik	NR_040704
4930568E12Rik	NR_040755
4931406B18Rik	NM_028737
4933403O03Rik	NR_033485
4933413L06Rik	NR_045508
4933422A05Rik	NR_040715
5430437P03Rik	NM_026636
5730455P16Rik	NM_027472
5830428M24Rik	NR_038061	NR_038060
6030498E09Rik	NM_183126
8030462N17Rik	NM_178670
9030224M15Rik	NM_177793
9530026F06Rik	NR_040483
9530077C05Rik	NM_026739
A830018L16Rik	NM_001160370	NM_001160371	NM_001160369	NM_177173
B630005N14Rik	NM_175312
B630019K06Rik	NR_045448
B930007M17Rik	NM_198659
C330008G21Rik	NR_040617
D030025E07Rik	NR_045704	NR_045739
D430041D05Rik	NM_001033347
D630032N06Rik	NR_028329
D930015E06Rik	NM_172681
E030019B06Rik	NM_001243018
E030025P04Rik	NR_037978
E130114P18Rik	NR_015513
G530011O06Rik	NR_029457

## Sheet: APP dFosB targets
Gene Symbol	Accession Number	Additional Accession Numbers
Abca9	NM_147220
Abcb4	NM_008830
Abcc8	NM_011510
Acoxl	NM_028765
Acta2	NM_007392
Acyp2	NM_029344
Adam29	NM_175939
Adarb1	NR_004429	NM_130895	NR_021486	NM_001024837
Add1	NM_001024458	NM_013457	NM_001102444
Afap1l2	NM_001177796	NM_001177797	NM_146102
Agbl1	NM_001199224
Agr3	NM_207531
Akap11	NM_001164503
Alb	NM_009654
Alg10b	NM_001033441
Alk	NM_007439
Als2cr11	NM_175200
Alx1	NM_172553
Amot	NM_153319
Ank3	NM_146005	NM_170688	NM_170689	NM_170728	NM_170730	NM_170729	NM_170690	NM_146005	NM_170688	NM_170689	NM_170728	NM_170730	NM_170729	NM_170690
Ankrd5	NM_175667
Ano2	NM_153589
Ano3	NM_001081556	NM_001128103
Anxa4	NM_013471
Anxa6	NM_001110211	NM_013472
Ap1ar	NM_145964
Ap1s2	NM_026887
Apeh	NM_146226
Apip	NM_019735
Arhgap17	NM_001122643	NM_001122641	NM_001122642	NM_001122640	NM_144529
Arhgap23	NM_021493
Arhgef40	NM_198249	NM_001145922	NM_001145921
Arl15	NM_172595
Atp10a	NM_009728
Atp11c	NM_001037863	NM_001001798
Atp13a4	NM_172613	NM_001164612	NM_001164613
Atp13a5	NM_175650
Atp8a1	NM_009727	NM_001038999
Auts2	NM_177047
AW209491	NM_001104646	NM_134067
Azi2	NM_001048146	NM_013727
Bace2	NM_019517
Basp1	NM_027395
BC048403	NM_173022
BC048546	NM_001001179
BC057022	NM_001004180
BC096441	NM_001159503	NM_001034097
Bcap29	NM_007530	NM_001164090
Bche	NM_009738
Bcl2	NM_009741	NM_177410
Bet3l	NM_001162937
Bhlhe23	NM_080641
Birc7	NM_001163247
Braf	NM_139294
Bsn	NM_007567
Btg4	NM_019493
C77370	NM_001077354
Cab39l	NM_026908
Cacna2d3	NM_009785
Cacng2	NM_007583
Cadm2	NM_178721	NM_001145977
Casp8	NM_009812	NM_001080126
Cbara1	NM_144822
Cbfa2t2	NM_172860	NM_009823
Ccdc104	NM_025740
Ccdc132	NM_001167751	NM_001167750	NM_024260
Ccdc54	NM_027046
Ccdc79	NM_180958
Ccdc93	NM_029955	NM_001025156
Ccni	NM_017367
Ccr6	NM_001190333
Cd209a	NM_133238
Cd47	NM_010581
Cd79b	NM_008339
Cd97	NM_011925	NM_001163029	NM_001163031	NM_001163030
Cdadc1	NM_001168535	NM_001168538	NM_001168537	NM_027986	NM_001168536
Cdh13	NM_019707
Cdh2	NM_007664
Cdh6	NM_007666
Cdh9	NM_009869
Cdk1	NM_007659
Cdk5rap2	NM_145990
Cdkn2aipnl	NM_029976
Cdr1	NM_001166658
Ceacam18	NM_028236
Cep57l1	NM_001243075	NM_029132	NM_026643	NM_001243074
Chd2	NM_001081345
Chm	NM_018818
Cldn10	NM_023878	NM_001160098	NM_001160097	NM_001160096
Cldn23	NM_027998
Cngb3	NM_013927
Cntn4	NM_001109751	NM_173004	NM_001109749
Cntn5	NM_001033359	NM_001170787
Cntnap2	NM_001004357
Cntnap5b	NM_172851
Col19a1	NM_007733
Col24a1	NM_027770
Coro6	NM_139128	NM_139129	NM_139130
Cpn2	NM_027904
Cpsf6	NM_001013391
Cradd	NM_009950
Creg2	NM_170597
Crim1	NM_015800
Crygf	NM_027010
Csda	NM_011733	NM_139117
Csmd1	NM_053171
Csmd3	NM_001081391
Csnk2a2	NM_009974
Cstad	NM_030137
Ctnna2	NM_145732	NM_001109764	NM_009819
Ctnna3	NM_001164519	NM_001164376	NM_177612
Ctsb	NM_007798
Cxxc4	NM_001004367
Cylc2	NM_001162865
Cyp2c70	NM_145499
Cyp3a16	NM_007820
Cyp3a25	NR_030782	NM_019792
Cyp4f15	NM_134127
D3Bwg0562e	NM_177664
D4Bwg0951e	NM_026821
D7Ertd443e	NM_001081331	NM_001199941
D7Ertd715e	NR_015456
Dcaf12l1	NM_001190718	NM_178739
Dcc	NM_007831
Defb42	NM_001034910
Defb46	NM_001025351
Defb5	NM_030734
Dennd1a	NM_146122
Dgkb	NM_178681
Dgkg	NM_138650
Dgkh	NR_045588	NM_001081336
Dhx58	NM_030150
Dio3	NM_172119
Dio3os	NR_002866
Dlgap2	NM_172910	NM_001145965
Dnahc10	NM_019536
Dnahc7a	NM_001252070
Dnajc24	NM_026992	NR_033993
Dnm3	NM_001038619	NM_172646
Dnm3os	NR_002870
Dock1	NM_001033420
Dock9	NM_001128308	NM_001128307	NM_001081039	NM_134074
Dpys	NM_022722	NM_001164466
Dtl	NM_029766
Dynlt3	NM_025975
Ebf1	NM_007897
Ect2	NM_007900	NM_001177625	NM_001177626
Efemp1	NM_146015
Egfem1	NM_001167748	NM_029412
Eif3d	NM_018749
Elmo1	NR_038122	NM_080288
Ephb2	NM_010142
Ergic2	NM_026168	NM_026355
Errfi1	NM_133753
Esrrg	NM_001243792
Etv5	NM_023794
Exoc5	NM_207214
Fabp5	NM_010634
Faim3	NM_026976
Fam135a	NM_026604
Fam162b	NM_029894
Fam178a	NM_001081225
Fam190a	NM_001164316	NM_183310
Fam26d	NM_001081165
Fam26e	NM_178908
Fam38b	NM_001039485
Fam47a-ps	NM_001164739
Fam73a	NM_174868	NM_001162375
Fam78b	NM_175461	NM_001160262	NM_001160261
Fam81a	NM_029784
Far1	NM_026143	NM_027379
Far2	NM_178797
Farp1	NM_134082
Fbxw10	NM_001033669
Fbxw11	NM_134015
Fcamr	NM_001170632	NM_144960
Fggy	NM_029347	NM_001113412
Fhit	NM_010210
Fhod3	NM_175276
Fis1	NM_001163243	NM_025562
Fkbp9	NM_012056
Flt1	NM_010228
Fndc3a	NM_207636
Fndc3b	NM_173182
Foxd3	NM_010425
Foxp2	NM_053242
Foxred2	NM_001168260	NM_001017983
Fpr-rs4	NM_008041
Fzd2	NM_020510
Gatad2a	NM_001113346	NM_145596	NM_001113345
Gc	NM_008096
Gcc2	NM_027375
Ghr	NM_010284	NM_001048178
Gli2	NM_001081125
Glt1d1	NM_177005
Gm10415	NR_045480
Gm10941	NR_026944
Gm11149	NR_029465
Gm11837	NM_001243100
Gm12070	NR_002890
Gm12887	NM_001099309
Gm13034	NR_030771
Gm13152	NM_001039209
Gm13247	NM_001243139	NM_001243138
Gm13483	NR_040362
Gm14461	NM_177843
Gm15663	NR_038032
Gm16387	NM_001024727
Gm16617	NR_045728
Gm16701	NR_037988
Gm17769	NR_027377
Gm17821	NR_033146
Gm19299	NR_045748
Gm19424	NR_040320
Gm19510	NR_045076
Gm20063	NR_045049
Gm20110	NR_038019
Gm20187	NR_045052
Gm20579	NM_001244763
Gm2058	NM_001170345
Gm4710	NR_033456
Gm4791	NM_001243258
Gm5089	NR_033325
Gm5177	NR_033630
Gm5334	NR_003648
Gm5468	NR_027376
Gm597	NM_001013750
Gm6194	NR_033512
Gm6455	NR_003596
Gm7157	NM_001199311
Gm7257	NM_001167586
Gm732	NM_001033252
Gm9758	NM_198666
Gm9871	NR_027989
Gnaq	NM_008139
Gpc6	NM_001079844	NM_011821
Gpr158	NM_001004761
Gpr75	NM_175490
Gpr98	NM_054053
Grid1	NM_008166
Grid2	NM_008167
Grik2	NM_001111268	NM_010349
Grin3a	NM_001033351
Grm4	NM_001013385
Grm7	NM_177328
Grm8	NM_008174
Gspt2	NM_008179
Gtpbp5	NM_181424	NM_001083329	NM_001083328	NM_028422
Gyg	NM_013755
Hao2	NM_019545
Hcrtr1	NM_198959	NM_001163027
Heatr7b1	NM_001177364
Hecw1	NM_001081348
Heg1	NM_175256
Hey2	NM_013904
Hhla1	NM_001145096
Hmgb1	NM_010439
Hmgcll1	NM_173731
Hmgn5	NM_016710
Hmgxb4	NM_178017
Homer1	NM_152134	NM_011982	NM_147176
Hrh2	NM_008286	NM_001010973
Hs6st1	NM_015818
Hs6st3	NM_015820
Hsbp1	NM_024219
Hsd17b12	NM_019657
Hsd17b3	NM_008291
Hsd3b4	NM_008294	NM_001111336
Hspb3	NM_019960
Htr2c	NM_008312
Htr5a	NM_008314
Hunk	NM_015755
Ide	NM_031156
Ier5l	NM_030244
Ifnb1	NM_010510
Ift57	NM_028680
Il12b	NM_008352
Il13	NM_008355
Il15	NM_008357	NM_001254747
Il20ra	NM_172786
Inpp4b	NM_001024617
Ints7	NM_178632
Ipcef1	NM_001033391	NM_001170802	NM_001170801	NM_001170800	NM_001033391
Ipo5	NM_023579
Itpka	NM_146125
Kcna5	NM_145983
Kcnc2	NM_001025581
Kcnd2	NM_019697
Kcnh5	NM_172805
Kcnj11	NM_001204411	NM_010602
Kcnj5	NM_010605
Kcnk1	NM_008430
Kctd15	NM_146188
Kctd16	NM_026135
Kif26b	NM_001161665
Klhl1	NM_053105
Kndc1	NM_177261
Kremen1	NM_032396
Lactbl1	NM_001243262
Lalba	NM_010679
Lama2	NM_008481
Large	NM_010687
Lcmt1	NM_025304
Ldhal6b	NM_175349
Lgsn	NM_153601
Lin7a	NM_001033223	NM_001039354
Lingo2	NM_001166000	NM_001165999
Lipf	NM_026334
Lmo3	NM_207222
LOC433944	NR_040416
Lonp2	NM_025827
Lonrf1	NM_001081150
Lrba	NM_001077687	NM_001077688	NM_030695
Lrfn5	NM_178714
Lrrc15	NM_028973
Lrrc66	NM_153568
Lrtm1	NM_176920
Lsamp	NM_175548
Ly75	NM_013825
Mab21l2	NM_011839
Mageb16	NM_028025
Mageb18	NM_173783
Magi1	NM_001083321	NM_001083320	NM_010367	NM_001029850
Magi2	NM_015823	NM_001170745	NM_001170746
Mark3	NM_021516	NM_022801
Masp1	NM_008555
Mbd5	NM_029924
Mbnl3	NM_134163
Mdga2	NM_207010	NM_001193266
Med19	NM_025885
Mef2c	NM_001170537	NM_025282
Megf11	NM_172522	NM_001134399
Meis1	NM_001193271	NM_010789
Melk	NM_010790
Mettl11b	NM_001143956
Mex3c	NM_001039214
Mid1	NM_183151	NM_010797
Mir101c	NR_039546
Mir1247	NR_037204
Mir129-2	NR_029752
Mir138-1	NR_029819
Mir186	NR_029572
Mir1895	NR_035435
Mir1902	NR_035432
Mir199a-2	NR_029810
Mir214	NR_029796
Mir216a	NR_029797
Mir216b	NR_030419
Mir217	NR_029828
Mir28b	NR_039551
Mir3092	NR_037275
Mir384	NR_029910
Mir505	NR_030499
Mir672	NR_030430
Mir706	NR_030487
Mirlet7a-1	NR_029725
Mirlet7d	NR_029656
Mirlet7f-1	NR_029731
Mitf	NM_008601
Mkks	NM_021527	NM_001141946
Mrgpra9	NM_001177566
Mrgprb4	NM_205795
Mro	NM_027741
Mrpl32	NM_029271
Mrpl4	NM_023167
Mrps30	NM_021556
Mrps33	NM_010270	NM_001010930
Msrb2	NM_029619
Mst1	NM_008243
Mtap2	NM_008632	NM_001039934
Mudeng	NM_144535
Musk	NM_001165996	NM_010944	NM_001037129	NM_001037128	NM_001037130	NM_001037127
Myo16	NM_001081397
Myrip	NM_144557
N6amt1	NM_026366	NM_001159331
Ncald	NM_001170866	NM_134094
Ncam2	NM_010954	NM_001113208
Nceh1	NM_178772
Nckap5	NM_172484	NM_176957	NM_001081756
Ndrg4	NM_145602	NM_001195006
Ndufa13	NM_023312
Ndufs4	NM_010887
Necab1	NM_178617
Nedd4l	NM_001114386	NM_031881
Nek10	NM_001195229
Nell1	NM_001037906
Ngfr	NM_033217
Nkain2	NM_001013411	NM_001025286
Nkain4	NM_021426	NM_001141933
Nkd1	NM_027280	NM_001163660
Nov	NM_010930
Npffr2	NM_133192
Nphp1	NM_016902
Ntng1	NM_133488	NM_030699	NM_001163349	NM_001163350	NM_001163348	NM_001163351
Obfc2a	NM_028696
Odf2l	NM_025714	NM_001162539	NM_001162538
Olfr1031	NM_001011759
Olfr1176	NM_146771
Olfr1188	NM_146919
Olfr132	NM_001005481
Olfr1344	NM_177061
Olfr1490	NM_001011832
Olfr678	NM_146758
Olfr707	NM_001005570
Olfr77	NM_146339
Olfr822	NM_146671
Olfr866	NM_146558
Olfr948	NM_001011756
Olfr963	NM_001011827
Olfr986	NM_146615
Oprm1	NM_001039652
Ormdl2	NM_024180
Osbpl3	NM_027881	NM_001163645
Osta	NM_145932
P4hb	NM_011032
Pacs2	NM_001081170
Pak7	NM_172858
Pam	NM_013626
Papss1	NM_011863
Paqr9	NM_198414
Park7	NM_020569
Pcca	NM_144844
Pcdh15	NM_001142748	NM_001142747	NM_001142735	NM_001142737	NM_001142741	NM_001142740	NM_023115	NM_001142736	NM_001142738	NM_001142739	NM_001142742	NM_001142743	NM_001142760	NM_001142746
Pcdh19	NM_001105246	NM_001105245
Pcdh20	NM_178685
Pclo	NM_011995
Pcnx	NM_018814
Pcp4	NM_008791
Pdgfa	NM_008808
Pdhx	NM_175094
Pdzd7	NM_001195265
Pdzrn4	NM_001164594	NM_001164593
Pex5l	NM_021483	NM_001163516
Pfkfb2	NM_001162415
Phldb2	NM_001252442	NM_153412
Pign	NM_013784
Pik3r1	NM_001024955	NM_001077495
Pip5k1b	NM_008846
Pisd-ps1	NR_003517
Pisd-ps3	NR_003518
Pla2r1	NM_008867
Plagl1	NM_009538
Pnkd	NM_019999	NM_001039509
Pofut2	NM_030262
Popdc3	NM_024286
Ppfia2	NM_001205341	NM_177373
Ppil4	NM_026141
Ppp1r9a	NM_181595
Ppp2r5a	NM_144880
Ppp2r5c	NM_001135001
Prkar1b	NM_008923	NM_001253890
Prl5a1	NM_023746
Prr16	NM_001081224
Prss37	NM_026317
Psma2	NM_008944
Psme4	NM_134013
Ptger3	NM_011196
Ptplad2	NM_025760
Ptpn4	NM_019933
Ptprc	NM_001111316	NM_011210
Ptprn	NM_008985
Ptprr	NM_011217
Ptprt	NM_021464
Pzp	NM_007376
Qrfpr	NM_198192
Rab39b	NM_175122
Rad50	NM_009012
Rad52	NM_001166383	NM_011236	NM_001166381	NM_001166382
Ralgapa2	NM_001033348
Rap2b	NM_028712
Rapgef2	NM_001099624
Rasl11b	NM_026878
Rassf6	NM_028478
Rbm14	NM_019869
Rbm20	NM_001170847
Rbm47	NM_139065	NM_178446	NM_001127382
Rbms3	NM_001172126	NM_001172122	NM_001172124	NM_178660	NM_001172123	NM_001172121
Rbp2	NM_009034
Rfx4	NM_027689	NM_001024918
Rgma	NM_177740
Rgs7	NM_011880	NM_001199003
Ric8b	NM_183172	NM_001013441
Rnase10	NM_029145	NM_001162863
Rnase13	NM_001011687
Rnf123	NM_032543
Rnf149	NM_001033135
Robo3	NM_001164767
Rp1	NM_001195662
Rpl10l	NM_001162933
Rpn1	NM_133933
Rtf1	NM_030112
Rtn1	NM_001007596	NM_153457
Runx1t1	NM_001111026	NM_001111027
S100a10	NM_009112
S1pr2	NM_010333
Sall1	NM_021390
Sarnp	NM_025364
Scml4	NM_172938
Scn2a1	NM_001099298
Scn4a	NM_133199
Scn9a	NM_018852
Sdk1	NM_177879
Sec22a	NM_133704
Sepp1	NM_001042613	NM_001042614	NM_009155
Sesn1	NM_001162908
Setdb2	NM_001081024
Sfxn3	NM_001178012	NM_001178013	NM_053197
Sgcb	NM_011890
Sh3bgrl	NM_019989
Sh3rf1	NM_021506
Shisa3	NM_001033415
Shroom2	NM_172441
Skint9	NM_177864
Slc12a8	NM_001083902	NM_134251
Slc15a4	NM_133895
Slc16a9	NM_025807
Slc25a46	NM_026165
Slc26a4	NM_011867
Slc2a13	NM_001033633
Slc30a8	NM_172816
Slc35a3	NM_144902
Slc35f1	NM_178675
Slc44a5	NM_001081263
Slc5a11	NM_146198
Slc5a8	NM_145423
Slco3a1	NM_001038643	NM_023908
Slco4a1	NM_148933
Slit1	NM_015748
Slit3	NM_011412
Smad5	NM_008541	NM_001164041	NM_001164042
Smo	NM_176996
Smok2a	NM_013741
Smr2	NM_021289	NM_001252679	NM_001252680	NM_001252681
Smr3a	NM_011422
Snora26	NR_031758
Snord64	NR_028529
Sntg1	NM_027671
Sntg2	NM_172951
Socs7	NM_138657
Sp110	NM_030194	NM_175397
Sp140	NM_001013817
Spata18	NM_178387
Specc1	NM_001029936
Ss18l1	NM_178750
Ssh2	NM_177710
Stambpl1	NM_029682
Stk10	NM_009288
Stk17b	NM_133810
Ston1	NM_029858
Stradb	NM_172656
Sucnr1	NM_032400
Suz12	NM_199196	NM_001163018
Syt4	NM_009308
T	NM_009309
T2	NM_001161832
Tas2r108	NM_020502
Tas2r117	NM_207021
Tas2r137	NM_001025385
Tasp1	NM_001159641	NM_001159640	NM_175225
Tc2n	NM_028924	NM_001082976
Tcp10a	NM_011553
Tdpoz2	NM_001007222
Tet2	NM_001040400
Tfec	NM_031198
Thsd7b	NM_172485
Ticam2	NM_173394
Tinagl1	NM_001168333	NM_023476
Tm7sf4	NM_029422
Tmbim1	NM_027154
Tmed8	NM_001033475
Tmem117	NM_178789
Tmem209	NM_178625
Tmem233	NM_001101546
Tmem30c	NM_027651
Tmem47	NM_138751
Tmtc2	NM_177368
Tmx2	NM_025868
Tnfsf12	NM_011614
Tnfsf13	NM_001159505	NM_023517
Tnik	NM_001163009	NM_001163008	NM_026910	NM_001163007
Tnks	NM_175091
Tnp1	NM_009407
Tom1	NM_001136259	NM_011622
Tph2	NM_173391
Tppp2	NM_001128634
Trak2	NM_172406
Trim16	NM_053169
Trim36	NM_001170855	NM_178872
Trp63	NM_001127263	NM_001127265	NM_001127262	NM_011641	NM_001127264	NM_001127261	NM_001127260	NM_001127259
Trpc1	NM_011643
Trpc5	NM_009428
Tsen2	NM_199033
Tspan2	NM_027533	NM_001243132
Tssk6	NM_032004
Ttc12	NM_172770
Ttc28	NM_024477
Tusc3	NM_030254
Twf2	NM_011876
Tyms-ps	NR_000040
Ube2d2	NM_019912
Ugt2b5	NM_009467
Usp33	NM_001076676	NM_001252486	NM_133247
Ust	NM_177387
Utp6	NM_144826
Vcan	NM_019389	NM_001134474	NM_001134475	NM_001081249	NM_172955
Vmn1r2	NM_001167534
Vmn1r228	NM_134192
Vmn1r3	NM_001167535
Vmn2r102	NM_001104564
Vmn2r14	NM_001104625
Vmn2r26	NM_019917
Vmn2r77	NM_001105188
Vmn2r89	NM_009486	NM_009487
Vps8	NM_001081366
Vrk1	NM_011705	NM_001029844	NM_001029843
Vwa2	NM_172840
Wdr75	NM_028599
Wipf1	NM_153138
Wnk1	NM_001185021	NM_001199083	NM_001185020	NM_001199084	NM_198703
Wwc1	NM_170779
Xkr4	NM_001011874
Ythdf3	NM_172677	NM_001145919	NR_027375
Zbbx	NM_172515
Zbp1	NM_021394	NM_001139519
Zbtb44	NM_172765	NM_001115130
Zcchc16	NM_001033795
Zcchc6	NM_153538
Zdhhc15	NM_175358
Zdhhc19	NM_199309
Zdhhc22	NM_001080943
Zdhhc5	NM_144887
Zfp169	NM_001164575	NM_026450	NM_001164576
Zfp202	NM_030713
Zfp644	NM_026856
Zfp703	NM_001110508	NM_001101502
Zfp788	NM_023363
Zfp819	NM_028913
Zmat4	NM_177086
Znrf3	NM_001080924
Zranb2	NM_017381
42064	NM_175188	NM_001166372
1190002N15Rik	NM_001033145
1500011K16Rik	NR_015476
1700001D01Rik	NR_045475
1700006F04Rik	NR_045621
1700007F19Rik	NR_040538
1700008K24Rik	NR_038141	NR_038142	NR_038143	NR_038144	NR_038145
1700018A14Rik	NM_001145259
1700018B24Rik	NR_003617
1700025E21Rik	NM_029373	NM_027073
1700025F24Rik	NR_040578
1700027A15Rik	NR_038001	NR_038002
1700045H11Rik	NR_040649
1700072E05Rik	NM_028554
1700093K21Rik	NM_001110133	NM_026105
1700106N22Rik	NM_028576
1700110M21Rik	NM_029680
1700112E06Rik	NM_028275
1700125G22Rik	NR_040548
2010109A12Rik	NM_029363
2210009G21Rik	NM_028201	NM_028834	NM_001038641
2310035C23Rik	NM_029349	NM_173187
2410057H14Rik	NR_040588
2610002J02Rik	NR_033802	NM_001190445
2610307P16Rik	NR_045053	NR_045054
2700023E23Rik	NR_015531
2700054A10Rik	NR_045436	NR_045437
2810029C07Rik	NR_045295
2810049E08Rik	NR_036594
2810407C02Rik	NM_001040396
2900055J20Rik	NR_045177
3110007F17Rik	NM_028426
3110043O21Rik	NM_001081343
3110082D06Rik	NM_028474
4732416N19Rik	NR_015615
4921509O07Rik	NR_045501
4921530L21Rik	NM_025733
4930413E15Rik	NR_040694
4930419G24Rik	NR_040595
4930429F11Rik	NR_033463
4930448I06Rik	NR_040475
4930452B06Rik	NM_028934
4930474G06Rik	NR_045398
4930524C18Rik	NR_045661
4930524O08Rik	NR_040735
4930539C22Rik	NR_040600
4930542D17Rik	NR_040566
4930567H12Rik	NR_015535
4932411L15	NR_045297
4932438A13Rik	NM_172679
4933403G14Rik	NM_028908
4933406D12Rik	NR_040502
4933407H18Rik	NM_001081101
4933407K13Rik	NR_029443
4933411E08Rik	NR_045342
4933422A05Rik	NR_040715
4933429K18Rik	NR_045307
5033411D12Rik	NM_138654
5330426P16Rik	NR_028300
5430434I15Rik	NR_040541
5730416F02Rik	NR_033596
5730437N04Rik	NM_027457
5730522E02Rik	NR_027973
5830416P10Rik	NR_028427
9130008F23Rik	NM_027834
A330050F15Rik	NM_001145192
A530053G22Rik	NR_015565
A730015I17	NR_040636
A730056A06Rik	NR_040324	NR_040325
A930011G23Rik	NR_030692
A930019D19Rik	NR_040619
AA545190	NR_033776
AA986860	NM_177604
B230216N24Rik	NR_037993
C030023E24Rik	NR_033502
C230004F18Rik	NR_030706
C330008G21Rik	NR_040617
C330021F23Rik	NM_001024728
D430041D05Rik	NM_001033347
D930015E06Rik	NM_172681
E330013P04Rik	NR_026942
E530001F21Rik	NR_002167
G530011O06Rik	NR_029457
G630093K05Rik	NR_045156
I830012O16Rik	NM_001005858

## Sheet: NTG-APP shared dFosB targets
Gene Symbol	Accession Number	Additional Accession Numbers
Ap1ar	NM_145964
Auts2	NM_177047
Braf	NM_139294
Cbara1	NM_144822
Ccdc79	NM_180958
Cdh2	NM_007664
Cdk5rap2	NM_145990
Chm	NM_018818
Col24a1	NM_027770
Fam190a	NM_001164316	NM_183310
Farp1	NM_134082
Fndc3b	NM_173182
Gm13152	NM_001039209
Gm15663	NR_038032
Grid2	NM_008167
Hrh2	NM_008286	NM_001010973
Hs6st3	NM_015820
Klhl1	NM_053105
Lactbl1	NM_001243262
Lonp2	NM_001243262	NM_001243262
Lonrf1	NM_001081150
Mdga2	NM_207010	NM_001193266
Mir101c	NR_039546
Nckap5	NM_172484	NM_176957	NM_001081756
Pcdh20	NM_178685
Pip5k1b	NM_008846
Pisd-ps1	NR_003517
Pisd-ps3	NR_003518
Ppfia2	NM_001205341	NM_177373
Ptprt	NM_021464
Qrfpr	NM_198192
Sdk1	NM_177879
Smad5	NM_001164042	NM_001164041	NM_008541
Smo	NM_176996
Sp110	NM_030194	NM_175397
Sp140	NM_001013817
Tcp10a	NM_011553
Thsd7b	NM_172485
Tmem117	NM_178789
Tmtc2	NM_177368
Vmn1r2	NM_001167534
Vmn1r3	NM_001167535
Zfp169	NM_001164575	NM_026450	NM_001164576
1700106N22RIK	NM_028576
2700054A10RIK	NR_045436	NR_045437
4930413E15RIK	NR_040694
4930474G06RIK	NR_045398
4933422A05RIK	NR_040715
C330008G21RIK	NR_040617
D430041D05RIK	NM_001033347
D930015E06RIK	NM_172681
G530011O06RIK	NR_029457
